# Supplementary material for: Observational Study of the Association between Hyponatremia and Rhabdomyolysis in Patients Presenting to Hospital
Source: J Clin Med. 2022 Jun 5;11(11):3215. doi: 10.3390/jcm11113215 (PMC9181719; doi:10.3390/jcm11113215)
Supplement: Supplementary file 1 [file jcm-11-03215-s001.zip]

Archive with 4 entries (3 files):
- jcm-1719007-supplementary/
- jcm-1719007-supplementary/Figure S1.pdf
- jcm-1719007-supplementary/Figure S2.pdf
- jcm-1719007-supplementary/Table S1.pdf
